# Supplementary material for: Cultivar-Dependent Thermal Flesh Breakdown in Apple Associated with Cell Wall Polysaccharide Modification, with Pronounced Effects in Cooking Apple ‘Bramley’s Seedling’
Source: Foods. 2026 Apr 15;15(8):1375. doi: 10.3390/foods15081375 (PMC13115144; doi:10.3390/foods15081375)
Supplement: Supplementary file 1 [file foods-15-01375-s001.zip]

Archive with 1 entries (1 files):
- foods-4238992-supplementary.pdf
